# Supplementary material for: A Data Driven Approach to Assess Complex Colour Profiles in Plant Tissues
Source: Front Plant Sci. 2022 Jan 26;12:808138. doi: 10.3389/fpls.2021.808138 (PMC8826216; doi:10.3389/fpls.2021.808138)
Supplement: Supplementary file 2 [file Table_1.XLSX]

## Sheet: Sheet1
Name	Total number of colours (TC)	Number of unique colours (UC)	Number of region grown bins (PUC)	Average reduction [100-(PUC/UC)*100]
Apple Braeburn R1	2052091	109776	2303	97.9021
Apple Braeburn R2	2124709	104593	1782	98.2963
Apple Braeburn R3	2159807	129757	3078	97.6279
Apple GrannySmith R1	2016669	78040	1922	97.5372
Apple GrannySmith R2	2192315	82265	1947	97.6333
Apple GrannySmith R3	2083680	81154	2065	97.4555
Apple Pacific Rose R1	2634672	125070	2087	98.3313
Apple Pacific Rose R2	2656660	146686	2184	98.5111
Apple Pacific Rose R3	2668470	125025	2183	98.2539
Apple Royal Gala R1	2569147	135904	2192	98.3871
Apple Royal Gala R2	2406158	120169	2244	98.1326
Apple Royal Gala R3	2586076	117845	2639	97.7606
Avocado R1	2518618	156888	2290	98.5404
Avocado R2	2493734	126251	2786	97.7933
Banana R1	696254	47158	1179	97.4999
Banana R2	694835	64245	1409	97.8068
Banana R3	695568	54816	1422	97.4059
Grapefruit R1	3280657	196925	1766	99.1032
Grapefruit R2	2650937	166127	1468	99.1163
Grapefruit R3	3221344	168452	1869	98.8905
Kiwifruit Gold R1	1423376	74816	2203	97.0554
Kiwifruit Gold R2	1408032	81271	1942	97.6105
Kiwifruit Gold R3	1179222	71828	2185	96.958
Kiwifruit Green R1	1528866	79193	2043	97.4202
Kiwifruit Green R2	1495868	98355	2264	97.6981
Kiwifruit Green R3	1373514	102895	2301	97.7637
Kiwifruit Red R1	1024638	129622	1948	98.4972
Kiwifruit Red R2	951332	139063	2116	98.4784
Kiwifruit Red R3	754468	116726	1883	98.3868
Kumara Gold R1	1320809	49398	1228	97.5141
Kumara Gold R2	1528741	50706	1078	97.874
Kumara Gold R3	2124950	50362	1134	97.7483
Kumara Red R1	1908572	107644	1919	98.2173
Kumara Red R2	1678585	95935	1998	97.9173
Kumara Red R3	2224073	102692	1688	98.3562
Lemon R1	1567185	78743	1535	98.0506
Lemon R2	1317273	106987	1578	98.5251
Lemon R3	1683400	126955	2092	98.3522
Mandarin R1	2080425	196961	1747	99.113
Mandarin R2	1984272	202377	1778	99.1214
Mandarin R3	2101802	201095	1813	99.0984
Mango R1	2618272	171281	1898	98.8919
Orange R1	2276829	157939	1894	98.8008
Orange R2	2662475	199213	1678	99.1577
Orange R3	2710829	189868	1612	99.151
Peach R1	1840313	155549	1940	98.7528
Peach R2	1854108	123262	1589	98.7109
Peach R3	1916836	171255	1790	98.9548
Pear Corella Brown R1	2125613	105543	2138	97.9743
Pear Corella Brown R2	2503200	65576	1662	97.4655
Pear Corella Brown R3	2110244	93314	2074	97.7774
Pear Green R1	2272966	92094	2224	97.5851
Pear Green R2	2254117	99136	2182	97.799
Pear Green R3	2217933	95520	2470	97.4142
Pear Nashi Brown R1	2759011	85456	1786	97.91
Pear Nashi Brown R2	3258354	99338	1649	98.34
Pear Nashi Brown R3	2752877	91043	1851	97.9669
Persimmon R1	2818289	116783	1562	98.6625
Persimmon R2	3028157	123570	1226	99.0078
Persimmon R3	3063828	112252	1530	98.637
Plum R1	1628557	85068	1487	98.252
Plum R2	1572382	104430	1776	98.2993
Plum R3	1606965	74771	1328	98.2239
Potato Purple R1	3910834	55420	1026	98.1487
Potato Purple R2	4199339	64670	1117	98.2728
Potato Purple R3	4578222	60394	1066	98.2349
Potato Red R1	2301902	55427	1445	97.393
Potato Red R2	2988119	54093	1425	97.3656
Potato Red R3	3135432	87300	1785	97.9553
Potato White R1	2869889	46979	1588	96.6198
Potato White R2	2253792	41017	1412	96.5575
Potato White R3	2229846	34629	1272	96.3268
Strawberry R1	604216	119129	1640	98.6233
Strawberry R2	571162	126604	1608	98.7299
Strawberry R3	639003	106225	1501	98.587
Tamarillo R1	1533833	127811	2105	98.353
Tamarillo R2	1401328	145664	2257	98.4505
Tamarillo R3	1527747	145779	2249	98.4573
Tomato R1	1761715	149634	1952	98.6955
Tomato R2	1993096	136347	1861	98.6351
Tomato R3	2039789	128659	1759	98.6328
