# Supplementary material for: A Data Driven Approach to Assess Complex Colour Profiles in Plant Tissues
Source: Front Plant Sci. 2022 Jan 26;12:808138. doi: 10.3389/fpls.2021.808138 (PMC8826216; doi:10.3389/fpls.2021.808138)
Supplement: Supplementary file 3 [file Table_2.XLSX]

## Sheet: Sheet1
	DeltaE2000 = 1.0			DeltaE2000 = 1.5			DeltaE2000 = 2.0			DeltaE2000 = 2.5			DeltaE2000 = 3.0			K-means clustering ( K=20)			K-means clustering ( K=100)			DeltaE2000 = 2 + 0.1% cutoff			Total image
Name	Compression score	Number of colour bins (PUC)	Processing time	Compression score	Number of colour bins (PUC)	Processing time	Compression score	Number of colour bins (PUC)	Processing time	Compression score	Number of colour bins (PUC)	Processing time	Compression score	Number of colour bins (PUC)	Processing time	Compression score	Number of colour bins	Processing time	Compression score	Number of colour bins	Processing time	Number of colour bins (PUC)	Percent coverage	Colour complexity score	Total number of colours (TC)
Apple Braeburn R1	0.0683628	10547	621.526	0.0477183	4390	304.9	0.036059	2303	216.023	0.0264401	1341	167.799	0.020751	860	134.875	0.0158636	20	204.876	0.0182271	100	220.404	56	88.7817	0.134119	2052091
Apple Braeburn R2	0.0671888	8650	497.075	0.0491935	3548	269.332	0.0365416	1782	177.571	0.0279074	1042	139.034	0.0223715	683	115.409	0.0190007	20	185.872	0.0203521	100	213.983	44	90.517	0.136066	2124709
Apple Braeburn R3	0.0767873	13713	901.237	0.0559999	5884	432.217	0.0425563	3078	297.824	0.0326093	1804	227.163	0.0262037	1166	175.792	0.0177764	20	162.766	0.0171371	100	219.707	56	87.0775	0.146083	2159807
Apple GrannySmith R1	0.0760043	8372	397.473	0.0505075	3675	209.196	0.0352344	1922	155.951	0.024794	1139	122.915	0.0189948	732	97.882	0.0213831	20	176.441	0.0218078	100	211.324	48	93.2923	0.159097	2016669
Apple GrannySmith R2	0.0831433	8310	422.755	0.0559906	3727	237.85	0.03947	1947	163.859	0.0284273	1142	126.113	0.0215437	746	101.798	0.0249994	20	156.258	0.0235979	100	210.547	61	94.4613	0.175049	2192315
Apple GrannySmith R3	0.0748189	8728	444.029	0.0492586	3912	230.517	0.0352124	2065	169.908	0.0246673	1207	128.4	0.0190741	802	107.636	0.022284	20	176.304	0.0210044	100	215.289	50	94.4277	0.162138	2083680
Apple Pacific Rose R1	0.0855451	10065	673.661	0.0618543	4129	310.042	0.0460552	2087	219.77	0.0342082	1222	166.663	0.0266621	786	138.424	0.0225331	20	181.329	0.0215865	100	216.182	51	89.2365	0.179681	2634672
Apple Pacific Rose R2	0.0914916	10927	835.61	0.0630213	4398	388.827	0.045946	2184	253.184	0.0351301	1291	193.552	0.0264359	819	158.316	0.0221946	20	185.757	0.0220788	100	169.865	65	88.1727	0.19489	2656660
Apple Pacific Rose R3	0.0814556	10095	698.312	0.0566345	4269	319.729	0.0403189	2183	227.521	0.0302348	1275	171.142	0.0231312	811	141.147	0.0233153	20	168.77	0.0229878	100	207.249	63	91.0567	0.180489	2668470
Apple Royal Gala R1	0.0815098	10349	767.184	0.0565055	4328	355.509	0.0427117	2192	243.01	0.0321007	1299	186.126	0.0253018	828	152.375	0.0199327	20	180.526	0.0184437	100	215.461	66	89.8908	0.173357	2569147
Apple Royal Gala R2	0.0747582	10769	672.512	0.0525152	4457	325.813	0.0390584	2244	226.119	0.0289739	1325	171.776	0.022413	826	137.838	0.0198127	20	172.867	0.0202867	100	212.446	50	90.3951	0.157833	2406158
Apple Royal Gala R3	0.0943961	11383	701.502	0.0658879	5014	356.436	0.0493078	2639	252.026	0.0375783	1570	189.88	0.0291278	1015	153.436	0.0214258	20	170.898	0.0256355	100	217.764	62	90.6552	0.188507	2586076
Avocado R1	0.0719719	11006	861.759	0.0488106	4527	406.238	0.0360744	2290	242.262	0.026965	1333	204.417	0.0215398	851	171.393	0.00968768	20	174.89	0.00989938	100	218.873	101	87.9879	0.170813	2518618
Avocado R2	0.0653896	11221	727.086	0.0430877	5090	379.361	0.03028	2786	238.736	0.0233212	1699	208.659	0.018721	1134	171.988	0.0101451	20	161.694	0.01051	100	221.639	79	91.3372	0.165637	2493734
Banana R1	0.0248443	4533	171.919	0.017903	2151	110.212	0.0136741	1179	78.136	0.0108089	720	70.591	0.00876933	484	60.78	0.00731509	20	179.895	0.00751154	100	205.435	62	94.2426	0.0492656	696254
Banana R2	0.0284587	6053	257.678	0.0202639	2653	148.865	0.0152161	1409	101.989	0.0119354	836	89.879	0.00941302	556	76.616	0.00696198	20	187.808	0.00704175	100	211.55	80	91.6012	0.0533539	694835
Banana R3	0.0268447	5278	212.613	0.0187045	2527	133.981	0.0139351	1422	95.786	0.0109789	871	86.157	0.00903816	589	74.093	0.00609319	20	173.375	0.00670934	100	163.918	66	93.1735	0.0530164	695568
Grapefruit R1	0.146073	8665	823.298	0.104871	3477	394.039	0.0777449	1766	241.546	0.0617777	1036	210.359	0.0493776	671	183.43	0.0277718	20	169.209	0.0272237	100	230.595	174	86.5511	0.292716	3280657
Grapefruit R2	0.110051	7355	612.701	0.0770566	2911	296.43	0.0573883	1468	190.647	0.0449507	855	168.441	0.0362414	547	147.242	0.0205818	20	174.169	0.0210647	100	222.096	154	88.5555	0.226464	2650937
Grapefruit R3	0.133814	8512	709.888	0.094033	3549	356.411	0.0700603	1869	223.655	0.0542056	1081	194.75	0.0441566	711	169.784	0.0252522	20	180.086	0.0256099	100	224.674	147	88.1928	0.278108	3221344
Kiwifruit Gold R1	0.0702494	9559	417.182	0.05224	4228	225.897	0.0388067	2203	147.439	0.0300323	1301	130.956	0.02403	862	108.192	0.0157856	20	185.506	0.0155821	100	217.023	103	88.2034	0.11837	1423376
Kiwifruit Gold R2	0.0707767	9286	431.019	0.052366	3822	220.466	0.0391541	1942	143.214	0.0306668	1119	125.106	0.0245252	702	101.143	0.0156661	20	173.636	0.016046	100	216.302	117	87.7625	0.117672	1408032
Kiwifruit Gold R3	0.0607081	9508	404.287	0.0453043	4211	223.706	0.0343763	2185	143.86	0.026522	1302	128.843	0.0215107	849	105.055	0.0138533	20	183.222	0.0132301	100	214.774	107	88.4805	0.0981528	1179222
Kiwifruit Green R1	0.0776257	9466	427.762	0.0580993	3970	221.221	0.0434024	2043	143.624	0.0337857	1199	128.43	0.0272274	772	103.772	0.0163162	20	184.282	0.0161593	100	215.856	119	86.4572	0.121823	1528866
Kiwifruit Green R2	0.0788267	11060	576.577	0.0592443	4525	292.098	0.0447495	2264	173.911	0.0355378	1316	151.499	0.0286046	835	122.242	0.0158744	20	182.423	0.0153339	100	217.864	126	82.8982	0.127455	1495868
Kiwifruit Green R3	0.070895	11233	601.702	0.0528464	4638	296.164	0.0399273	2301	180.499	0.0314916	1342	156.339	0.0259121	851	128.342	0.0147249	20	160.265	0.0144005	100	215.564	116	82.6601	0.117466	1373514
Kiwifruit Red R1	0.0681984	9998	650.381	0.0519087	3950	308.716	0.0395066	1948	187.126	0.031247	1090	161.467	0.0256399	683	133.569	0.0107058	20	195.665	0.0107112	100	210.011	208	80.7394	0.098333	1024638
Kiwifruit Red R2	0.0628866	10877	745.139	0.0476913	4257	344.375	0.0366445	2116	211.605	0.0289702	1205	178.656	0.0239144	746	144.828	0.00992406	20	185.393	0.0101801	100	210.298	212	79.4545	0.0905695	951332
Kiwifruit Red R3	0.0499349	9617	577.975	0.0383092	3817	280.603	0.0294336	1883	172.07	0.0235819	1063	149.052	0.0192536	663	120.63	0.00829146	20	164.062	0.00866026	100	213.478	219	80.0051	0.0711712	754468
Kumara Gold R1	0.0395612	5133	190.055	0.0281753	2274	115.308	0.0212581	1228	81.443	0.0161136	748	73.061	0.0125788	496	60.965	0.0142172	20	168.19	0.0151351	100	205.546	38	94.8879	0.0799811	1320809
Kumara Gold R2	0.0467857	4642	178.811	0.0335427	2025	109.774	0.0249997	1078	75.309	0.0187855	658	69.009	0.0142162	434	57.997	0.0195186	20	166.053	0.0182322	100	235.728	36	95.3655	0.0949834	1528741
Kumara Gold R3	0.0602202	4539	172.467	0.0423627	2067	109.439	0.031289	1134	76.228	0.022776	690	69.66	0.0170988	462	60.168	0.0221368	20	173.858	0.0257343	100	230.124	35	96.2901	0.127202	2124950
Kumara Red R1	0.0465305	8973	521.186	0.0347079	3729	266.523	0.0268908	1919	170.23	0.0211751	1159	153.402	0.0172382	747	124.621	0.0117059	20	182.182	0.0120529	100	237.075	60	90.7902	0.0928496	1908572
Kumara Red R2	0.0457315	9066	480.064	0.0347392	3846	250.052	0.0278958	1998	161.241	0.0225785	1178	142.507	0.0194156	779	121.552	0.012231	20	180.017	0.0123021	100	220.25	69	91.0651	0.0965883	1678585
Kumara Red R3	0.05742	7917	449.056	0.0432409	3269	235.613	0.0339338	1688	150.976	0.0263007	1005	136.456	0.021731	650	114.034	0.0146086	20	189.864	0.0153139	100	228.695	67	91.0447	0.122456	2224073
Lemon R1	0.069296	7058	330.852	0.0500931	2959	187.942	0.0362498	1535	118.166	0.0268361	916	105.331	0.0206523	601	89.091	0.013345	20	153.582	0.0138354	100	200.756	112	91.8181	0.123626	1567185
Lemon R2	0.0565548	7473	435.339	0.0399748	3097	243.552	0.0305305	1578	147.96	0.0237355	935	130.01	0.019062	610	109.188	0.0105148	20	172.208	0.010629	100	213.184	132	89.1719	0.108018	1317273
Lemon R3	0.0710034	9189	588.602	0.0508725	4009	312.593	0.0383483	2092	195.615	0.0299929	1256	169.477	0.0240867	829	139.854	0.0113022	20	178.535	0.0118562	100	214.49	148	88.8005	0.134665	1683400
Mandarin R1	0.104191	8660	810.572	0.0755055	3441	379.839	0.0569575	1747	242.102	0.0452081	1033	206.79	0.0369673	685	177.768	0.0181917	20	160.605	0.0186229	100	226.955	188	84.2267	0.194646	2080425
Mandarin R2	0.101882	8901	878.396	0.0738333	3537	404.142	0.0550145	1778	251.468	0.0431257	1045	213.252	0.035354	677	181.098	0.0175992	20	164.659	0.0175283	100	224.633	183	82.4862	0.186132	1984272
Mandarin R3	0.111372	8881	852.336	0.0803337	3546	406.846	0.0602978	1813	252.642	0.0473667	1072	219.92	0.0387283	702	183.91	0.0202314	20	180.89	0.0201799	100	224.567	197	84.5092	0.200795	2101802
Mango R1	0.0861088	9574	791.248	0.0591307	3770	381.042	0.0431938	1898	232.217	0.033605	1105	194.992	0.0269463	704	161.377	0.0172383	20	171.49	0.0165617	100	235.134	109	88.6196	0.208162	2618272
Orange R1	0.104931	8297	654.935	0.074929	3607	341.084	0.0566832	1894	220.395	0.0444565	1164	193.325	0.0361867	761	159.597	0.0223123	20	174.048	0.0222791	100	200.759	143	89.8712	0.208494	2276829
Orange R2	0.116727	8206	782.261	0.0836927	3328	384.641	0.0624097	1678	242.207	0.0492387	1011	210.939	0.0404396	637	176.233	0.022235	20	198.436	0.0217643	100	167.31	159	87.5369	0.235065	2662475
Orange R3	0.121514	7898	731.287	0.0859941	3184	355.769	0.0650263	1612	228.511	0.0511627	959	198.812	0.0419724	634	174.263	0.0230177	20	225.207	0.0245233	100	229.483	159	87.9737	0.243209	2710829
Peach R1	0.0678531	9455	722.444	0.0483401	3800	342.566	0.036301	1940	216.786	0.0290299	1156	186.838	0.0232564	744	159.879	0.0138648	20	200.742	0.0127287	100	221.962	107	85.8243	0.141972	1840313
Peach R2	0.0671088	7724	499.452	0.0474958	3115	249.958	0.0356183	1589	162.731	0.0286842	939	143.004	0.0226382	598	120.97	0.0129688	20	215.197	0.0145368	100	216.165	93	88.7654	0.146463	1854108
Peach R3	0.0756323	8918	745.22	0.0542068	3600	354.276	0.0409973	1790	222.376	0.0334098	1065	192.718	0.0277106	700	164.255	0.0120793	20	200.051	0.0119131	100	219.176	196	85.2858	0.153364	1916836
Pear Corella Brown R1	0.070607	10437	576.729	0.0486565	4268	279.463	0.0349109	2138	174.092	0.0280097	1224	148.96	0.022351	804	121.55	0.0137322	20	186.334	0.0139904	100	217.133	61	90.1722	0.143306	2125613
Pear Corella Brown R2	0.082524	6894	294.237	0.0555619	3103	173.368	0.0403004	1662	116.753	0.0297996	1007	103	0.0242408	644	82.777	0.0216199	20	183.505	0.0208402	100	215.293	53	95.4016	0.171667	2503200
Pear Corella Brown R3	0.0695907	9794	505.525	0.0486613	4143	255.198	0.0356106	2074	160.654	0.0279919	1201	139.599	0.0218628	773	109.761	0.0176559	20	177.243	0.0177066	100	214.299	65	92.5465	0.143683	2110244
Pear Green R1	0.0711181	10227	514.351	0.0501184	4370	264.66	0.0383048	2224	165.515	0.0304041	1318	144.797	0.0235953	840	113.497	0.0176748	20	186.645	0.0176087	100	210.671	55	92.9228	0.139813	2272966
Pear Green R2	0.0720448	10023	530.865	0.050497	4253	273.119	0.0390402	2182	172.456	0.0301245	1255	147.466	0.0235014	811	117.73	0.0194285	20	183.647	0.0192089	100	214.426	57	92.0443	0.14156	2254117
Pear Green R3	0.0682242	11002	559.815	0.0472974	4833	298.874	0.0358319	2470	181.465	0.0276697	1458	156.057	0.0220246	943	122.517	0.0157455	20	174.153	0.0147657	100	218.228	60	92.9031	0.140306	2217933
Pear Nashi Brown R1	0.107556	7937	383.728	0.0772569	3393	205.436	0.0569087	1786	136.625	0.0402776	1055	119.792	0.030323	692	96.867	0.0241315	20	171.068	0.0242559	100	214.529	67	91.4007	0.198426	2759011
Pear Nashi Brown R2	0.137037	8122	433.416	0.0976824	3320	234.897	0.0697028	1649	140.445	0.0516491	959	123.906	0.0392205	611	100.242	0.0234774	20	183.166	0.0226355	100	218.7	96	89.8617	0.251252	3258354
Pear Nashi Brown R3	0.117795	8657	435.518	0.0843827	3657	225.559	0.0615449	1851	143.97	0.0465117	1098	126.988	0.0355506	698	100.607	0.0225377	20	180.399	0.0244569	100	218.099	77	91.2027	0.212552	2752877
Persimmon R1	0.109996	6667	421.934	0.0783801	2889	227.127	0.057972	1562	154.577	0.0441943	955	138.833	0.0339545	636	115.062	0.0304649	20	179.743	0.0276082	100	224.685	84	92.1027	0.236128	2818289
Persimmon R2	0.121641	5827	399.575	0.0866143	2394	206.235	0.0633371	1226	139.037	0.0480917	709	124.956	0.0370084	486	105.457	0.033702	20	186.041	0.0323584	100	224.411	94	92.0903	0.257302	3028157
Persimmon R3	0.119649	6406	400.246	0.0844127	2875	222.957	0.0619199	1530	150.586	0.0481028	917	133.754	0.0368688	618	110.879	0.0298474	20	192.923	0.0333967	100	177.391	95	93.6163	0.257051	3063828
Plum R1	0.0809868	7226	347.12	0.0594905	2960	179.89	0.0448363	1487	117.673	0.0345505	858	103.865	0.0279282	561	86.432	0.0151585	20	177.742	0.0148257	100	212.925	146	88.6116	0.13674	1628557
Plum R2	0.0754642	8922	490.825	0.0559735	3569	237.746	0.0424318	1776	151.028	0.0331263	1018	130.99	0.0266937	648	105.229	0.0118498	20	169.136	0.0122169	100	214.721	170	83.4403	0.126695	1572382
Plum R3	0.0676591	6239	280.713	0.0485629	2615	152.873	0.0358918	1328	102.899	0.0271092	777	89.846	0.0213517	503	73.907	0.0114891	20	171.066	0.0111356	100	211.874	123	90.0429	0.123382	1606965
Potato Purple R1	0.154532	5029	190.457	0.110426	2067	110.045	0.0824495	1026	73.931	0.0644919	580	65.446	0.0511574	370	53.731	0.045312	20	173.847	0.0452446	100	219.397	93	94.0119	0.280409	3910834
Potato Purple R2	0.181496	5548	230.473	0.132563	2267	129.738	0.100202	1117	86.084	0.0780361	646	77.945	0.0626469	407	64.003	0.0562079	20	171.726	0.0561827	100	222.632	94	93.2476	0.319195	4199339
Potato Purple R3	0.198992	5122	208.573	0.144637	2163	123.182	0.108165	1066	80.79	0.0852005	612	72.459	0.0693108	389	59.375	0.0599912	20	188.098	0.0598953	100	222.591	99	93.5839	0.353867	4578222
Potato Red R1	0.0743748	6168	231.652	0.051927	2718	146.743	0.0349563	1445	92.256	0.0243216	857	81.714	0.0172527	580	67.136	0.021176	20	171.965	0.020885	100	209.064	46	94.485	0.144864	2301902
Potato Red R2	0.0882747	6161	227.244	0.0596243	2712	132.83	0.0395261	1425	90.745	0.0274378	859	81.349	0.0188578	564	65.663	0.0248536	20	182.077	0.0246316	100	205.739	40	94.5804	0.177736	2988119
Potato Red R3	0.0752049	7653	385.295	0.0471026	3391	215.375	0.0305958	1785	139.392	0.0232281	1074	124.483	0.017702	708	99.265	0.0291612	20	178.823	0.0286603	100	212.071	34	94.5257	0.199791	3135432
Potato White R1	0.0969153	6504	215.443	0.0684847	2954	134.167	0.0453939	1588	90.602	0.0316247	966	81.19	0.02363	621	64.232	0.032205	20	173.032	0.0312865	100	213.882	40	96.1897	0.187716	2869889
Potato White R2	0.0728672	5952	182.527	0.050521	2702	114.429	0.0339206	1412	76.474	0.0229886	835	67.092	0.0167137	552	54.065	0.0232821	20	162.51	0.0237826	100	210.132	44	96.6625	0.142357	2253792
Potato White R3	0.0692113	5236	150.438	0.0470084	2376	97.461	0.0312296	1272	67.053	0.0212728	759	59.587	0.0146809	501	48.057	0.02619	20	177.814	0.0247281	100	201.768	30	96.8035	0.141813	2229846
Strawberry R1	0.0374085	7142	465.154	0.0271067	3113	252.721	0.0205965	1640	165.809	0.0162872	1009	147.864	0.013257	680	120.964	0.00758522	20	168.069	0.007476	100	212.325	126	88.8272	0.0611898	604216
Strawberry R2	0.0354241	7278	496.633	0.0257378	3119	264.288	0.0196248	1608	169.675	0.0155412	951	154.138	0.012805	623	120.668	0.00688568	20	158.089	0.00682248	100	208.312	143	87.8793	0.0580312	571162
Strawberry R3	0.0358318	6605	398.982	0.0255449	2887	227.516	0.0189121	1501	144.788	0.0148546	902	134.542	0.0122085	586	103.442	0.00697467	20	157.703	0.00669844	100	208.598	114	90.547	0.0626401	639003
Tamarillo R1	0.0980051	10190	653.1	0.0763586	4210	327.772	0.0595238	2105	197.808	0.047715	1218	167.686	0.0394293	804	136.76	0.016678	20	188.821	0.016938	100	206.083	219	81.2946	0.140658	1533833
Tamarillo R2	0.0858899	11373	801.145	0.0663433	4559	378.363	0.0514702	2257	225.629	0.0413775	1284	187.66	0.0337149	834	150.493	0.0138346	20	169.071	0.0141047	100	214.473	198	76.9099	0.12983	1401328
Tamarillo R3	0.0954539	11321	799.284	0.0740536	4568	378.751	0.0578185	2249	225.561	0.0467267	1300	193.353	0.0387236	839	151.827	0.0156399	20	162.83	0.0155078	100	214.882	215	78.2031	0.140905	1527747
Tomato R1	0.0965329	10211	739.98	0.0712488	3979	342.216	0.0538269	1952	206.455	0.0428899	1149	182.227	0.0346133	725	142.391	0.0157275	20	178.723	0.0157818	100	210.684	205	80.7896	0.159023	1761715
Tomato R2	0.10883	9153	624.028	0.0804998	3685	313.686	0.0601718	1861	189.393	0.0469426	1083	163.456	0.0378996	693	130.371	0.0187055	20	155.198	0.0189965	100	215.459	186	85.2165	0.181866	1993096
Tomato R3	0.109907	8516	556.338	0.0807381	3517	284.179	0.06041	1759	175.495	0.0470766	1041	152.457	0.0384066	678	123.05	0.0190743	20	185.351	0.0198918	100	220.141	176	86.6256	0.186309	2039789
